# Supplementary material for: Species diversity and DNA barcode library of freshwater Molluscs of South Caucasus
Source: Biodivers Data J. 2022 Sep 13;10:e84887. doi: 10.3897/BDJ.10.e84887 (PMC9848562; doi:10.3897/BDJ.10.e84887)
Supplement: Supplementary material 1 — Supplementary Table S1 [file bdj-10-e84887-s001.xlsx]

## Sheet: Sheet1
Supplementary Table S1. Details on barcoded freshwater mollusks from Georgia, Armenia and Azerbaijan
Taxa	Sample ID	BOLD Prosses ID	BIN	Locality	Latitude	Longitude	Institution Storing
Planorbidae
Ancylus sp. 1	An201	GEOFM080-21	BOLD:AEN7656	Baraletistskali River	41.5649	43.5128	ISU
Ancylus sp. 1	An202	GEOFM081-21	BOLD:AEN7656	Baraletistskali River	41.5649	43.5128	ISU
Ancylus sp. 1	An191	GEOFM139-21	BOLD:AEN7656	Bughdasheni River	41.1974	43.6871	ISU
Ancylus sp. 1	An48	GEOFM060-21	BOLD:AEN7656	Kumistavi	42.377	42.6001	ISU
Ancylus sp. 2	An31	GEOFM067-21	BOLD:AAD2028	Ktsia River	41.6543	43.4964	ISU
Ancylus sp. 2	An69	GEOFM068-21	BOLD:AAD2028	Ktsia River	41.6543	43.4964	ISU
Ancylus sp. 2	An60	GEOFM069-21	BOLD:AAD2028	Sakire	41.2539	44.269	ISU
Ancylus sp. 2	An82	GEOFM095-21	BOLD:AAD2028	Zeda Chkhutuneti	41.4825	41.8629	ISU
Ancylus sp. 2	An28	GEOFM103-21	BOLD:AAD2028	Giul-Magometchai River	41.2675	44.5183	ISU
Ancylus sp. 2	An57	GEOFM104-21	BOLD:AAD2028	Khrami River	41.5932	44.1253	ISU
Ancylus sp. 2	An58	GEOFM105-21	BOLD:AAD2028	Sakire	41.2539	44.269	ISU
Ancylus sp. 2	An59	GEOFM106-21	BOLD:AAD2028	Sakire	41.2539	44.269	ISU
Ancylus sp. 2	An83	GEOFM107-21	BOLD:AAD2028	Sakire	41.2539	44.269	ISU
Ancylus sp. 2	An86	GEOFM108-21	BOLD:AAD2028	Sakire	41.2539	44.269	ISU
Ancylus sp. 2	An64	GEOFM109-21	BOLD:AAD2028	Dumala River	42.2299	43.4634	ISU
Ancylus sp. 2	An105	GEOFM128-21	BOLD:AAD2028	Algeti River	41.6593	44.4124	ISU
Ancylus sp. 2	An112	GEOFM132-21	BOLD:AAD2028	Kintrishi River	41.8029	41.8384	ISU
Ancylus sp. 2	An189	GEOFM137-21	BOLD:AAD2028	Shareula River	42.4716	43.0636	ISU
Ancylus sp. 2	An190	GEOFM138-21	BOLD:AAD2028	Baratkhevi River	41.788	42.8519	ISU
Ancylus sp. 2	An193	GEOFM140-21	BOLD:AAD2028	Karishi	42.766	42.7344	ISU
Ancylus sp. 2	An194	GEOFM141-21	BOLD:AAD2028	Ktsia River	41.6	43.9631	ISU
Ancylus sp. 2	An203	GEOFM143-21	BOLD:AAD2028	Baratkhevi River	41.7871	42.8463	ISU
Ancylus sp. 2	An204	GEOFM144-21	BOLD:AAD2028	Otskhe River	41.7216	42.8445	ISU
Ancylus sp. 2	An205	GEOFM145-21	BOLD:AAD2028	Sairme	41.9036	42.7508	ISU
Ancylus sp. 2	An206	GEOFM146-21	BOLD:AAD2028	Otskhe River	41.7721	42.8362	ISU
Ancylus sp. 2	An27	GEOFM054-21	BOLD:AAD2028	Chitakhevi River	41.8026	43.3187	ISU
Ancylus sp. 2	An46	GEOFM059-21	BOLD:AAD2028	Chitakhevi River	41.8026	43.3187	ISU
Ancylus sp. 2	An184	GEOFM293-22	BOLD:AAD2028	Semyonovka	40.648	44.9064	ISU
Ancylus sp. 2	An185	GEOFM294-22	BOLD:AAD2028	Hors	39.8596	45.1971	ISU
Ancylus sp. 2	An187	GEOFM295-22	BOLD:AAD2028	Nshkhark	39.9962	45.2319	ISU
Ancylus sp. 2	An188	GEOFM296-22	BOLD:AAD2028	Agarak	40.2963	44.279	ISU
Ancylus sp. 2	An213	GEOFM297-22	BOLD:AAD2028	Vahagnadzor	40.8806	44.585	ISU
Ancylus sp. 2	An221	GEOFM298-22	BOLD:AAD2028	Arısu	40.4601	45.7191	ISU
Ancylus sp. 2	An222	GEOFM299-22	BOLD:AAD2028	Toghanali	40.4187	46.3034	ISU
Ancylus sp. 2	An223	GEOFM300-22	BOLD:AAD2028	Toghanali	40.4187	46.3034	ISU
Ancylus sp. 2	An54	GEOFM061-21	BOLD:AAD2028	Mukhura	42.3252	43.0659	ISU
Ancylus sp. 2	An55	GEOFM062-21	BOLD:AAD2028	Mukhura	42.3252	43.0659	ISU
Ancylus sp. 2	An106	GEOFM063-21	BOLD:AAD2028	Banoja	42.2801	42.6653	ISU
Ancylus sp. 2	An74	GEOFM070-21	BOLD:AAD2028	Khevistskali River	42.0634	42.2695	ISU
Ancylus sp. 2	An56	GEOFM074-21	BOLD:AAD2028	Paravani River	41.3364	43.5026	ISU
Ancylus sp. 2	An4	GEOFM082-21	BOLD:AAD2028	Geta	41.4515	44.394	ISU
Ancylus sp. 2	An33	GEOFM083-21	BOLD:AAD2028	Geta	41.4515	44.394	ISU
Ancylus sp. 2	An34	GEOFM084-21	BOLD:AAD2028	Geta	41.4515	44.394	ISU
Ancylus sp. 2	An35	GEOFM085-21	BOLD:AAD2028	Geta	41.4515	44.394	ISU
Ancylus sp. 2	An36	GEOFM086-21	BOLD:AAD2028	Geta	41.4515	44.394	ISU
Ancylus sp. 2	An37	GEOFM087-21	BOLD:AAD2028	Geta	41.4515	44.394	ISU
Ancylus sp. 2	An61	GEOFM088-21	BOLD:AAD2028	Pernenjanchai River	41.3204	44.5275	ISU
Ancylus sp. 2	An62	GEOFM089-21	BOLD:AAD2028	Pernenjanchai River	41.3204	44.5275	ISU
Ancylus sp. 2	An15	GEOFM090-21	BOLD:AAD2028	Tsikhisperdi	41.9493	41.9316	ISU
Ancylus sp. 2	An21	GEOFM091-21	BOLD:AAD2028	Natanebi River	41.9352	41.9881	ISU
Ancylus sp. 2	An25	GEOFM092-21	BOLD:AAD2028	Adcharistskali River	41.5476	41.7564	ISU
Ancylus sp. 2	An26	GEOFM093-21	BOLD:AAD2028	Korolistavi	41.6423	41.7484	ISU
Ancylus sp. 2	An79	GEOFM094-21	BOLD:AAD2028	Zeda Chkhutuneti	41.4825	41.8629	ISU
Ancylus sp. 2	An81	GEOFM096-21	BOLD:AAD2028	Machakhlistskali River	41.5108	41.8133	ISU
Ancylus sp. 2	An14	GEOFM097-21	BOLD:AAD2028	Gubazeuli River	41.925	42.3876	ISU
Ancylus sp. 2	An17	GEOFM098-21	BOLD:AAD2028	Achistskali River	41.9081	42.0059	ISU
Ancylus sp. 2	An75	GEOFM099-21	BOLD:AAD2028	Achistskali River	41.9081	42.0059	ISU
Ancylus sp. 2	An217	GEOFM100-21	BOLD:AAD2028	Achistskali River	41.9081	42.0059	ISU
Ancylus sp. 2	An77	GEOFM101-21	BOLD:AAD2028	Choloki River	41.872	41.9601	ISU
Ancylus sp. 2	An65	GEOFM110-21	BOLD:AAD2028	Jruchula River	42.395	43.3646	ISU
Ancylus sp. 2	An73	GEOFM111-21	BOLD:AAD2028	Dzusa River	42.2161	43.0624	ISU
Ancylus sp. 2	An18	GEOFM112-21	BOLD:AAD2028	Khulo	41.6438	42.3104	ISU
Ancylus sp. 2	An76	GEOFM113-21	BOLD:AAD2028	Chakvistavi	41.6809	41.8604	ISU
Ancylus sp. 2	An78	GEOFM114-21	BOLD:AAD2028	Chakvistavi	41.6809	41.8604	ISU
Ancylus sp. 2	An80	GEOFM115-21	BOLD:AAD2028	Adcharistskali River	41.6272	41.9768	ISU
Ancylus sp. 2	An90	GEOFM116-21	BOLD:AAD2028	Machakhlistskali River	41.5108	41.8133	ISU
Ancylus sp. 2	An215	GEOFM117-21	BOLD:AAD2028	Achistskali River	41.6488	42.1181	ISU
Ancylus sp. 2	An88	GEOFM118-21	BOLD:AAD2028	Cheratkhevi River	42.1859	43.6137	ISU
Ancylus sp. 2	An89	GEOFM119-21	BOLD:AAD2028	Cheratkhevi River	42.1859	43.6137	ISU
Ancylus sp. 2	An96	GEOFM120-21	BOLD:AAD2028	Kintrishi River	41.7297	42.0354	ISU
Ancylus sp. 2	An100	GEOFM121-21	BOLD:AAD2028	Shiksha River	42.6298	42.1904	ISU
Ancylus sp. 2	An109	GEOFM122-21	BOLD:AAD2028	Shiksha River	42.6298	42.1904	ISU
Ancylus sp. 2	An101	GEOFM123-21	BOLD:AAD2028	Khobistskali River	42.6541	42.2229	ISU
Ancylus sp. 2	An111	GEOFM124-21	BOLD:AAD2028	Khobistskali River	42.6541	42.2229	ISU
Ancylus sp. 2	An102	GEOFM125-21	BOLD:AAD2028	Zeda Gordi	42.463	42.5008	ISU
Ancylus sp. 2	An110	GEOFM126-21	BOLD:AAD2028	Zeda Gordi	42.463	42.5008	ISU
Ancylus sp. 2	An103	GEOFM127-21	BOLD:AAD2028	Tskaltsitela River	42.2714	42.7341	ISU
Ancylus sp. 2	An99	GEOFM129-21	BOLD:AAD2028	Zeda Gordi	42.4775	42.5122	ISU
Ancylus sp. 2	An108	GEOFM130-21	BOLD:AAD2028	Zeda Gordi	42.4775	42.5122	ISU
Ancylus sp. 2	An218	GEOFM131-21	BOLD:AAD2028	Zeda Gordi	42.4775	42.5122	ISU
Ancylus sp. 2	An114	GEOFM134-21	BOLD:AAD2028	Tskaltsminda	42.0195	41.766	ISU
Ancylus sp. 2	An115	GEOFM135-21	BOLD:AAD2028	Tskaltsminda	42.0001	41.7789	ISU
Ancylus sp. 2	An180	GEOFM136-21	BOLD:AAD2028	Meore Kesalo	41.3762	45.0776	ISU
Ancylus sp. 2	An197	GEOFM142-21	BOLD:AAD2028	Lebeteva River	42.4479	42.2769	ISU
Ancylus sp. 2	An209	GEOFM147-21	BOLD:AAD2028	Ekiskura River	42.361	42.1205	ISU
Ancylus sp. 2	An220	GEOFM148-21	BOLD:AAD2028	Patara Chkhoushi River	42.5953	42.0106	ISU
Ancylus sp. 2	An45	GEOFM058-21	BOLD:AAD2028	Chitakhevi River	41.8026	43.3187	ISU
Ancylus sp. 2	An1	GEOFM053-21	BOLD:AAD2028	Kumistavi	42.377	42.6001	ISU
Ancylus sp. 2	An39	GEOFM055-21	BOLD:AAD2028	Zeda Sazano	42.2425	43.0687	ISU
Ancylus sp. 2	An40	GEOFM056-21	BOLD:AAD2028	Zeda Sazano	42.2425	43.0687	ISU
Ancylus sp. 2	An41	GEOFM057-21	BOLD:AAD2028	Zeda Sazano	42.2425	43.0687	ISU
Ancylus sp. 2	An24	GEOFM102-21	BOLD:AAD2028	Chakvistskali River	41.7074	41.7759	ISU
Ancylus sp. 2	An113	GEOFM133-21	BOLD:AAD2028	Tskaltsminda	42.0195	41.766	ISU
Bathyomphalus contortus	1008718	GEOFM165-21	BOLD:AAK0034	Irganchai	41.2265	44.114	ISU
Bathyomphalus contortus	1008719	GEOFM166-21	BOLD:AAK0034	Irganchai	41.2265	44.114	ISU
Bathyomphalus contortus	1008721	GEOFM167-21	BOLD:AAK0034	Lailagioli Lake	41.5061	44.1002	ISU
Bathyomphalus contortus	1008723	GEOFM168-21	BOLD:AAK0034	Lailagioli Lake	41.5061	44.1002	ISU
Gyraulus albus	1008745	GEOFM169-21	BOLD:AAN4112	Enguri River	42.0279	42.7324	ISU
Gyraulus albus	1008746	GEOFM170-21	BOLD:AAN4112	Enguri River	42.0279	42.7324	ISU
Segmentina sp.	1008739	GEOFM177-21	BOLD:AEN3217	Ochkhamuri	41.8936	41.8183	ISU
Segmentina sp.	1008740	GEOFM178-21	BOLD:AEN3217	Ochkhamuri	41.8936	41.8183	ISU
Segmentina sp.	1008741	GEOFM179-21	BOLD:AEN3217	Ochkhamuri	41.8936	41.8183	ISU
Anisus sp.	1008733	GEOFM180-21	BOLD:AEC8114	Tskaltsminda	42.0051	41.7773	ISU
Anisus sp.	1008734	GEOFM181-21	BOLD:AEC8114	Tskaltsminda	42.0051	41.7773	ISU
Anisus sp.	1008735	GEOFM182-21	BOLD:AEC8114	Tsvermaghala	41.9687	41.7685	ISU
Anisus sp.	1008775	GEOFM183-21	BOLD:AEC8114	Tikori	42.3641	41.6087	ISU
Anisus sp.	1008776	GEOFM184-21	BOLD:AEC8114	Tikori	42.3641	41.6087	ISU
Planorbis planorbis	1008754	GEOFM172-21	BOLD:ADJ5964	Khornabuji	41.4777	46.0948	ISU
Planorbis planorbis	1008764	GEOFM175-21	BOLD:ADJ5964	Alazani River	41.9887	45.5782	ISU
Planorbis planorbis	1008753	GEOFM171-21	BOLD:AED0778	Mtkvari river	41.5944	43.2227	ISU
Planorbis planorbis	1008756	GEOFM173-21	BOLD:AED0778	Apnia	41.3739	43.2673	ISU
Planorbis planorbis	1008763	GEOFM174-21	BOLD:AED0778	Suramula River	42.0447	43.8228	ISU
Planorbis planorbis	1008765	GEOFM176-21	BOLD:AED0778	Vakhtangisi	41.3797	45.0779	ISU
Ferrissia californica	1008618	GEOFM153-21	BOLD:AEJ3761	Khevistskali River	42.0961	42.2522	ISU
Ferrissia californica	CaBOL_1008527	GEOFM001-21	BOLD:AEJ3761	Jumi River	41.6544	42.4151	ISU
Ferrissia californica	1008527	GEOFM152-21	BOLD:AEJ3761	Jumi River	41.6544	42.4151	ISU
Lymnaeidae
Ampullaceana sp.	1008683	GEOFM215-21	BOLD:AEN6567	Khanchali lake	41.244	43.5503	ISU
Ampullaceana sp.	1008684	GEOFM216-21	BOLD:AEN6567	Bandza	42.3589	42.2617	ISU
Radix euphratica	R33-E41D3P2	GEOFM194-21	BOLD:ADJ8863	Bandza	42.3589	42.2617	ISU
Radix euphratica	R34-E41D3P2	GEOFM195-21	BOLD:ADJ8863	Bandza	42.3589	42.2617	ISU
Radix euphratica	R39-E41D3P4	GEOFM196-21	BOLD:ADJ8863	Tarcheni River	42.3676	42.257	ISU
Radix euphratica	R62-E39D3P2	GEOFM197-21	BOLD:ADJ8863	Zemo Kedi	41.4804	46.2952	ISU
Radix euphratica	R84-E0D11P25	GEOFM198-21	BOLD:ADJ8863	Lopota	42.0556	45.5275	ISU
Radix euphratica	R85-E0D11P25	GEOFM199-21	BOLD:ADJ8863	Lopota	42.0556	45.5275	ISU
Radix euphratica	R86-E0D11P26	GEOFM200-21	BOLD:ADJ8863	Baisubniskhevi River	41.7642	46.1305	ISU
Radix euphratica	R127-E31D1P1	GEOFM201-21	BOLD:ADJ8863	Khrukiaskhevi River	41.9016	45.4918	ISU
Radix euphratica	R128-E31D1P1	GEOFM202-21	BOLD:ADJ8863	Khrukiaskhevi River	41.9016	45.4918	ISU
Radix euphratica	R137-E0D10P93	GEOFM203-21	BOLD:ADJ8863	Turtle Lake	41.7002	44.7523	ISU
Radix euphratica	R156-E53D1P2	GEOFM204-21	BOLD:ADJ8863	Liakhvi River	42.0279	44.0724	ISU
Radix euphratica	R157-E53D1P2	GEOFM205-21	BOLD:ADJ8863	Liakhvi River	42.0279	44.0724	ISU
Radix euphratica	R167-E0D10P90	GEOFM206-21	BOLD:ADJ8863	Lisi Lake	41.7462	44.7371	ISU
Radix euphratica	R168-E0D10P90	GEOFM207-21	BOLD:ADJ8863	Lisi Lake	41.7462	44.7371	ISU
Radix euphratica	R169-E0D10P90	GEOFM208-21	BOLD:ADJ8863	Lisi Lake	41.7462	44.7371	ISU
Radix euphratica	R66-E39D5P1	GEOFM211-21	BOLD:ADJ8863	Mtkvari River	41.4427	45.0166	ISU
Radix euphratica	R58-E40D8P7	GEOFM209-21	BOLD:ADK6106	Poti	42.1317	41.6939	ISU
Radix euphratica	R65-E39D5P1	GEOFM210-21	BOLD:ADR3052	Mtkvari River	41.4427	45.0166	ISU
Radix euphratica	R135-E39D2P3	GEOFM212-21	BOLD:ADK5204	Kvemo Bodbe	41.5109	45.8194	ISU
Radix euphratica	R139-E0D10P92	GEOFM213-21	BOLD:ADK5204	Karajalari	41.6205	44.9352	ISU
Radix euphratica	R140-E0D10P92	GEOFM214-21	BOLD:ADK5204	Karajalari	41.6205	44.9352	ISU
Radix auricularia	R5-E0D11P11	GEOFM218-21	BOLD:ACI2007	Paravani River	41.3164	43.7537	ISU
Radix auricularia	R13-E0D1P72	GEOFM222-21	BOLD:ACI2007	Paravani River	41.4218	43.8325	ISU
Radix auricularia	R14-E0D1P72	GEOFM223-21	BOLD:ACI2007	Paravani River	41.4218	43.8325	ISU
Radix auricularia	R51-E40D5P4	GEOFM240-21	BOLD:ACI2007	Zagranichnaia River	41.2115	43.694	ISU
Radix auricularia	R57-E40D7P11	GEOFM245-21	BOLD:ACI2007	Sefa River	41.9795	41.7609	ISU
Radix auricularia	R72-E25D5P1	GEOFM248-21	BOLD:ACI2007	Natanebi River	41.9349	41.9876	ISU
Radix auricularia	R91-E0D10P95	GEOFM253-21	BOLD:ACI2007	Shaori Reservoir	42.4011	43.0536	ISU
Radix auricularia	R101-E0D11P08	GEOFM254-21	BOLD:ACI2007	Bughdasheni River	41.1974	43.6871	ISU
Radix auricularia	R102-E0D1P05	GEOFM255-21	BOLD:ACI2007	Bughdasheni River	41.1993	43.6879	ISU
Radix auricularia	R154-E53D1P1	GEOFM262-21	BOLD:ACI2007	Khurvaula River	42.0326	44.2068	ISU
Radix auricularia	R178-E0D10P97	GEOFM265-21	BOLD:ACI2007	Paravani Lake	41.408	43.7797	ISU
Radix auricularia	R179-E0D10P97	GEOFM266-21	BOLD:ACI2007	Paravani Lake	41.408	43.7797	ISU
Radix auricularia	R3-E7D4P2	GEOFM217-21	BOLD:AAD6712	Kochio	41.5802	43.5325	ISU
Radix auricularia	R7-E7D4P2	GEOFM219-21	BOLD:AAD6712	Kochio	41.5802	43.5325	ISU
Radix auricularia	R9-E2D4P1	GEOFM220-21	BOLD:AAD6712	Uzun-Gel Lake	41.6585	44.0059	ISU
Radix auricularia	R10-E2D4P1	GEOFM221-21	BOLD:AAD6712	Uzun-Gel Lake	41.6585	44.0059	ISU
Radix auricularia	R20-E0D10P96	GEOFM224-21	BOLD:AAD6712	Khutsubani	41.8029	41.8384	ISU
Radix auricularia	R24-E41D2P9	GEOFM225-21	BOLD:AAD6712	Kveda Chkhorotsku	42.4838	42.1077	ISU
Radix auricularia	R25-E41D2P9	GEOFM226-21	BOLD:AAD6712	Kveda Chkhorotsku	42.4838	42.1077	ISU
Radix auricularia	R26-E41D2P11	GEOFM227-21	BOLD:AAD6712	Kveda Chkorotsku	42.4825	42.1076	ISU
Radix auricularia	R27-E41D2P11	GEOFM228-21	BOLD:AAD6712	Kveda Chkorotsku	42.4825	42.1076	ISU
Radix auricularia	R28-E41D2P11	GEOFM229-21	BOLD:AAD6712	Kveda Chkorotsku	42.4825	42.1076	ISU
Radix auricularia	R29-E41D2P12	GEOFM230-21	BOLD:AAD6712	Mongiri	42.4712	42.1334	ISU
Radix auricularia	R30-E41D2P12	GEOFM231-21	BOLD:AAD6712	Mongiri	42.4712	42.1334	ISU
Radix auricularia	R31-E41D2P12	GEOFM232-21	BOLD:AAD6712	Mongiri	42.4712	42.1334	ISU
Radix auricularia	R40-E41D3P6	GEOFM233-21	BOLD:AAD6712	Gurdzemi River	42.3734	42.1919	ISU
Radix auricularia	R41-E41D3P6	GEOFM234-21	BOLD:AAD6712	Gurdzemi River	42.3734	42.1919	ISU
Radix auricularia	R42-E41D3P7	GEOFM235-21	BOLD:AAD6712	Lebeteva River	42.4479	42.2769	ISU
Radix auricularia	R47-E41D4P7	GEOFM236-21	BOLD:AAD6712	Munchia river	42.3675	41.8858	ISU
Radix auricularia	R48-E41D4P8	GEOFM237-21	BOLD:AAD6712	Chkhaia River	42.3782	41.9026	ISU
Radix auricularia	R49-E41D4P10	GEOFM238-21	BOLD:AAD6712	Chkhoushi River	42.4852	41.8375	ISU
Radix auricularia	R50-E41D4P10	GEOFM239-21	BOLD:AAD6712	Chkhoushi River	42.4852	41.8375	ISU
Radix auricularia	R53-E40D6P1	GEOFM241-21	BOLD:AAD6712	Mtkvari river	41.5944	43.2227	ISU
Radix auricularia	R54-E40D6P1	GEOFM242-21	BOLD:AAD6712	Mtkvari river	41.5944	43.2227	ISU
Radix auricularia	R55-E40D7P2	GEOFM243-21	BOLD:AAD6712	Chorokhi River	41.6023	41.5734	ISU
Radix auricularia	R56-E40D7P2	GEOFM244-21	BOLD:AAD6712	Chorokhi River	41.6023	41.5734	ISU
Radix auricularia	R60-E40D9P3	GEOFM246-21	BOLD:AAD6712	Enguri River	42.4036	41.5764	ISU
Radix auricularia	R67-E32D2P1	GEOFM247-21	BOLD:AAD6712	Pichori River	42.1403	41.8195	ISU
Radix auricularia	R76-E21D1P1	GEOFM249-21	BOLD:AAD6712	Chkhari River	42.2152	42.9949	ISU
Radix auricularia	R79-E6D7P1	GEOFM250-21	BOLD:AAD6712	Mlashesghele River	42.1908	43.3166	ISU
Radix auricularia	R81-E2D4P1	GEOFM251-21	BOLD:AAD6712	Chili-Chili River	41.6414	44.1088	ISU
Radix auricularia	R88-E0D10P94	GEOFM252-21	BOLD:AAD6712	Tabatskuri River	41.6591	43.6341	ISU
Radix auricularia	R123-E0D10P96	GEOFM256-21	BOLD:AAD6712	Khutsubani	41.8029	41.8384	ISU
Radix auricularia	R124-E0D10P96	GEOFM257-21	BOLD:AAD6712	Khutsubani	41.8029	41.8384	ISU
Radix auricularia	R142-E41D2P11	GEOFM258-21	BOLD:AAD6712	Kveda Chkorotsku	42.4825	42.1076	ISU
Radix auricularia	R143-E41D2P12	GEOFM259-21	BOLD:AAD6712	Mongiri	42.4712	42.1334	ISU
Radix auricularia	R147-E41D3P8	GEOFM260-21	BOLD:AAD6712	Ledgebe	42.4877	42.3045	ISU
Radix auricularia	R148-E52D3P2	GEOFM261-21	BOLD:AAD6712	Dzirula River	42.0917	43.132	ISU
Radix auricularia	R159-E53D2P1	GEOFM263-21	BOLD:AAD6712	Suramula River	42.0447	43.8228	ISU
Radix auricularia	R160-E53D2P1	GEOFM264-21	BOLD:AAD6712	Suramula River	42.0447	43.8228	ISU
Radix auricularia	t2.1-E0D1P71	GEOFM267-21	BOLD:AAD6712	Ktsia River	41.6	43.9631	ISU
Radix auricularia	t5-E0D1P71	GEOFM268-21	BOLD:AAD6712	Ktsia River	41.6	43.9631	ISU
Peregriana peregra	L21-E5D1P4	GEOFM269-21	BOLD:AAD0368	Bezaklo	41.2649	44.1432	ISU
Peregriana peregra	R8-E5D1P4	GEOFM270-21	BOLD:AAD0368	Bezaklo	41.2649	44.1432	ISU
Peregriana peregra	R134-E37D2P4	GEOFM271-21	BOLD:AAD0368	Snostskali River	42.5999	44.6447	ISU
Peregriana peregra	1008702	GEOFM272-21	BOLD:AAD0368	Bezaklo	41.2649	44.1432	ISU
Lymnaea stagnalis	L3-E0D11P27	GEOFM281-21	BOLD:AEN6037	Madatapha Lake	41.1656	43.8037	ISU
Lymnaea stagnalis	1008604	GEOFM284-21	BOLD:AEN6037	Madatapha Lake	41.1753	43.7681	ISU
Lymnaea stagnalis	LS2-E0D2P01	GEOFM274-21	BOLD:AEN6037	Avchala Lake	41.3363	43.6808	ISU
Lymnaea stagnalis	LS4-E0D1P04	GEOFM275-21	BOLD:AEN6037	Madatapha Lake	41.1968	43.7836	ISU
Lymnaea stagnalis	L5-E2D2P3	GEOFM282-21	BOLD:AEN6037	Sarkineti	41.5096	44.1207	ISU
Lymnaea stagnalis	1008596	GEOFM283-21	BOLD:AEN6037	Zagranichnaia River	41.2115	43.694	ISU
Lymnaea stagnalis	LS5-E2D4P3	GEOFM276-21	BOLD:AEN6037	Bareti Lake	41.6599	44.1682	ISU
Lymnaea stagnalis	L14-E0D1P63	GEOFM280-21	BOLD:AEN6037	Khanchali lake	41.244	43.5503	ISU
Lymnaea stagnalis	1008606	GEOFM286-21	BOLD:AEM9638	Didi Tba Lake	41.3532	43.3408	ISU
Lymnaea stagnalis	LS1-E0D1P08	GEOFM273-21	BOLD:AEM9638	Didi Tba Lake	41.3532	43.3408	ISU
Lymnaea stagnalis	L6-E7D5P6	GEOFM278-21	BOLD:AEM9638	Vachiani Lake	41.359	43.4455	ISU
Lymnaea stagnalis	L8-E0D1P08	GEOFM279-21	BOLD:AEM9638	Didi Tba Lake	41.3532	43.3408	ISU
Lymnaea stagnalis	1008605	GEOFM285-21	BOLD:AEM9638	Didi Tba Lake	41.3532	43.3408	ISU
Lymnaea stagnalis	L4-E7D5P6	GEOFM277-21	BOLD:AEM9638	Vachiani Lake	41.359	43.4455	ISU
Galba schirazensis	1008595	GEOFM292-21	BOLD:AAY4012	Orulu	42.3989	41.7392	ISU
Galba truncatula	1008587	GEOFM289-21	BOLD:ABA2623	Apnia	41.3661	43.2791	ISU
Galba truncatula	1008591	GEOFM290-21	BOLD:ABA2623	Batsara River	42.2227	45.3022	ISU
Galba truncatula	1008593	GEOFM291-21	BOLD:ABA2623	Saparlo	41.2751	44.3129	ISU
Stagnicola sp.	1008609	GEOFM287-21	BOLD:AEN6388	Tskaltsminda	42.0051	41.7773	ISU
Stagnicola sp.	1008610	GEOFM288-21	BOLD:AEN6388	Grigoleti	42.026	41.7528	ISU
Acroloxidae
Acroloxus lacustris	1008611	GEOFM149-21	BOLD:AAS0589	Umchara River	42.3614	41.7713	ISU
Acroloxus lacustris	1008612	GEOFM150-21	BOLD:AAS0589	Umchara River	42.3614	41.7713	ISU
Acroloxus lacustris	1007613	GEOFM151-21	BOLD:AAS0589	Umchara River	42.3614	41.7713	ISU
Physidae
Physella acuta	1008508	GEOFM004-21	BOLD:AEM0595	Enguri River	42.0279	42.7324	ISU
Physella acuta	Physa6	GEOFM011-21	BOLD:AEM0595	Aragvi River	41.8551	44.725	ISU
Physella acuta	1008506	GEOFM002-21	BOLD:AAB6433	Enguri River	42.0279	42.7324	ISU
Physella acuta	1008507	GEOFM003-21	BOLD:AAB6433	Enguri River	42.0279	42.7324	ISU
Physella acuta	1008536	GEOFM005-21	BOLD:AAB6433	Gonio	41.5669	41.5669	ISU
Physella acuta	1008537	GEOFM006-21	BOLD:AAB6433	Kveda Chkorotsku	42.4825	42.1076	ISU
Physella acuta	1008538	GEOFM007-21	BOLD:AAB6433	Sakobo	41.7155	46.0877	ISU
Physella acuta	1008539	GEOFM008-21	BOLD:AAB6433	Ude	41.6547	42.7823	ISU
Physella acuta	Physa4	GEOFM009-21	BOLD:AAB6433	Zvare	41.6272	41.9768	ISU
Physella acuta	Ph5	GEOFM010-21	BOLD:AAB6433	Zeda Sazano	42.2425	43.0687	ISU
Viviparidae
Viviparus costae	1008503	GEOFM012-21	BOLD:AEE7831	Enguri River	41.9739	42.6533	ISU
Viviparus costae	1008504	GEOFM013-21	BOLD:AEE7831	Enguri River	41.9739	42.6533	ISU
Viviparus costae	1008505	GEOFM014-21	BOLD:AEE7831	Enguri River	41.9739	42.6533	ISU
Viviparus costae	1008530	GEOFM015-21	BOLD:AEE7831	Karapila	42.0181	44.3272	ISU
Viviparus costae	1008535	GEOFM016-21	BOLD:AEE7831	Orulu	42.3927	41.7425	ISU
Melanopsidae
Melanopsis mingrelica	1008625	GEOFM154-21	BOLD:AEB5510	Tarcheni River	42.3676	42.257	ISU
Melanopsis mingrelica	1008627	GEOFM155-21	BOLD:AEB5510	Maltakva	42.0625	41.7238	ISU
Melanopsis mingrelica	1008630	GEOFM156-21	BOLD:AEB5510	Munchia River	42.3675	41.8858	ISU
Neritidae
Theodoxus fluviatilis	1008510	GEOFM022-21	BOLD:AAA7898	Enguri River	41.6588	42.4244	ISU
Theodoxus fluviatilis	1008511	GEOFM023-21	BOLD:AAA7898	Enguri River	41.6588	42.4244	ISU
Theodoxus fluviatilis	1008549	GEOFM024-21	BOLD:AAA7898	Maltakva	42.0625	41.7238	ISU
Theodoxus fluviatilis	1008550	GEOFM025-21	BOLD:AAA7898	Sakvikvinio	42.3652	41.8846	ISU
Theodoxus fluviatilis	1008552	GEOFM026-21	BOLD:AAA7898	Bandza	42.3589	42.2617	ISU
Theodoxus fluviatilis	Ne3	GEOFM027-21	BOLD:AAA7898	Tskaltsitela River	42.2698	42.7455	ISU
Theodoxus fluviatilis	Ne4	GEOFM028-21	BOLD:AAA7898	Tskaltsitela River	42.2698	42.7455	ISU
Theodoxus fluviatilis	Ne5	GEOFM029-21	BOLD:AAA7898	Papantskviri Lake	42.3738	41.8305	ISU
Theodoxus fluviatilis	Ne6	GEOFM030-21	BOLD:AAA7898	Papantskviri Lake	42.3738	41.8305	ISU
Theodoxus fluviatilis	Ne7	GEOFM031-21	BOLD:AAA7898	Sakvikvinio	42.3652	41.8846	ISU
Theodoxus fluviatilis	Ne8	GEOFM032-21	BOLD:AAA7898	Sakvikvinio	42.3652	41.8846	ISU
Theodoxus fluviatilis	Ne9	GEOFM033-21	BOLD:AAA7898	Sakvikvinio	42.3652	41.8846	ISU
Cyrenidae
Corbicula fluminalis	1008517	GEOFM017-21	BOLD:ACF4380	Jumi River	41.6544	42.4151	ISU
Corbicula fluminalis	1008518	GEOFM018-21	BOLD:ACF4380	Jumi River	41.6544	42.4151	ISU
Corbicula fluminalis	1008519	GEOFM019-21	BOLD:ACF4380	Jumi River	41.6544	42.4151	ISU
Corbicula fluminalis	Corb1	GEOFM020-21	BOLD:ACF4380	Kvemo Bodbe	41.5226	45.8442	ISU
Corbicula fluminalis	Corb2	GEOFM021-21	BOLD:ACF4380	Tikori River	42.3346	41.6117	ISU
Corbicula fluminalis	1008670	GEOFM159-21	BOLD:ACF4380	Tbilisi	41.7859	44.7867	ISU
Corbicula fluminalis	1008671	GEOFM160-21	BOLD:ACF4380	Aragvi River	41.8708	44.7249	ISU
Corbicula fluminalis	1008672	GEOFM161-21	BOLD:ACF4380	Aragvi River	41.8708	44.7249	ISU
Corbicula fluminalis	1008673	GEOFM162-21	BOLD:ACF4380	Iori river	41.2742	45.8882	ISU
Corbicula fluminalis	1008674	GEOFM163-21	BOLD:ACF4380	Iori river	41.2741	45.8884	ISU
Corbicula fluminalis	1008675	GEOFM164-21	BOLD:ACF4380	Iori river	41.2741	45.8884	ISU
Unionidae
Anodonta anatina	1008578	GEOFM050-21	BOLD:AAB7495	Khevistskali River	42.0961	42.2522	ISU
Anodonta cygnea	1008579	GEOFM051-21	BOLD:AAF0516	Khevistskali River	42.0961	42.2522	ISU
Anodonta cygnea	1008580	GEOFM052-21	BOLD:AAF0516	Khevistskali River	42.0961	42.2522	ISU
Unio crassus	1008555	GEOFM034-21	BOLD:AAF5083	Sadagali tskali River	42.3158	41.9839	ISU
Unio crassus	Un5	GEOFM035-21	BOLD:AAF5083	Munchia River	42.3675	41.8858	ISU
Unio crassus	1008556	GEOFM036-21	BOLD:AAF5083	Munchia River	42.3675	41.8858	ISU
Unio crassus	1008557	GEOFM037-21	BOLD:AAF5083	Munchia River	42.3675	41.8858	ISU
Unio crassus	1008561	GEOFM038-21	BOLD:AAF5083	Aragvi River	41.8708	44.7249	ISU
Unio crassus	1008562	GEOFM039-21	BOLD:AAF5083	Aragvi River	41.8708	44.7249	ISU
Unio crassus	1008564	GEOFM040-21	BOLD:AAF5083	Patara Enguri River	42.52	41.7926	ISU
Unio crassus	1008565	GEOFM041-21	BOLD:AAF5083	Patara Enguri River	42.52	41.7926	ISU
Unio crassus	1008567	GEOFM042-21	BOLD:AAF5083	Noghela River	42.3366	42.3492	ISU
Unio crassus	1008568	GEOFM043-21	BOLD:AAF5083	Shua Kukhi River	42.3174	42.4648	ISU
Unio crassus	1008569	GEOFM044-21	BOLD:AAF5083	Shua Kukhi River	42.3174	42.4648	ISU
Unio crassus	1008570	GEOFM045-21	BOLD:AAF5083	Shua Kukhi River	42.3174	42.4648	ISU
Unio crassus	1008575	GEOFM046-21	BOLD:AAF5083	Gubistskali River	42.3016	42.5006	ISU
Unio pictorum	1008526	GEOFM049-21	BOLD:AAD9208	Jumi River	41.6544	42.4151	ISU
Unio tumidus	1008563	GEOFM047-21	BOLD:AAF0052	Pichori River	42.1402	41.8195	ISU
Unio tumidus	1008571	GEOFM048-21	BOLD:AAF0052	Pichori River	42.1402	41.8195	ISU
Sphaeriidae
Sphaerium sp.	1008634	GEOFM185-21	BOLD:ACQ8004	Karaghel Lake	41.6393	42.6727	ISU
Sphaerium sp.	1008635	GEOFM186-21	BOLD:ACQ8004	Tsero Lake	41.7645	43.3566	ISU
Sphaerium sp.	1008636	GEOFM187-21	BOLD:ACQ8004	Tsero Lake	41.7645	43.3566	ISU
Musculium lacustre	1008640	GEOFM157-21	BOLD:AEE5622	Katski	42.2742	43.1891	ISU
Musculium lacustre	1008641	GEOFM158-21	BOLD:AEE5622	Katski	42.2742	43.1891	ISU
Euglesa sp. 1	1008648	GEOFM188-21	BOLD:AEN6788	Truso Valley	42.5863	44.4297	ISU
Euglesa sp. 1	1008660	GEOFM191-21	BOLD:AEN6788	Uraveli River	41.5243	43.031	ISU
Euglesa sp. 1	1008665	GEOFM192-21	BOLD:AEN6788	Bakuriani	41.7196	43.4945	ISU
Euglesa sp. 2	1008649	GEOFM189-21	BOLD:AEN0712	Narionali Lake	42.1751	42.0623	ISU
Euglesa sp. 3	1008669	GEOFM193-21	BOLD:ACQ7011	Ledgebe	42.4877	42.3045	ISU
Euglesa subtruncata	1008652	GEOFM190-21	BOLD:ACQ3092	Tsalenjikha	42.5839	42.0599	ISU
